# Supplementary material for: How much do Latin American medical students know about radiology? Latin-American multicenter cross-sectional study
Source: Med Educ Online. 2023 Feb 1;28(1):2173044. doi: 10.1080/10872981.2023.2173044 (PMC9897776; doi:10.1080/10872981.2023.2173044)
Supplement: Supplemental Material [file ZMEO_A_2173044_SM1001.zip]

Archive with 3 entries (2 files):
- Supplementary/
- Supplementary/Additional file 1 Universities participating.docx
- Supplementary/Additional file 2 Questionnaire.docx
